# Supplementary material for: Adverse Events of Percutaneous Microaxial Left Ventricular Assist Devices—A Retrospective, Single-Centre Cohort Study
Source: J Clin Med. 2021 Aug 20;10(16):3710. doi: 10.3390/jcm10163710 (PMC8396891; doi:10.3390/jcm10163710)
Supplement: Supplementary file 1 [file jcm-10-03710-s001.zip]

Archive with 1 entries (1 files):
- jcm-1288047-supplementary.pdf
